# Supplementary material for: Molecular Basis for Actin Polymerization Kinetics Modulated by Solution Crowding
Source: Biomolecules. 2023 May 2;13(5):786. doi: 10.3390/biom13050786 (PMC10216264; doi:10.3390/biom13050786)
Supplement: Supplementary file 1 [file biomolecules-13-00786-s001.zip]

Archive with 1 entries (1 files):
- biomolecules-2293127-supplementary.pdf
